# Supplementary material for: High Frequency of Germline TP53 Mutations in a Prospective Adult-Onset Sarcoma Cohort
Source: PLoS One. 2013 Jul 22;8(7):e69026. doi: 10.1371/journal.pone.0069026 (PMC3718831; doi:10.1371/journal.pone.0069026)
Supplement: Table S1 — TP53 HRM and Sequencing Primers. (XLSX) [file pone.0069026.s002.xlsx]

## Sheet: Sheet1
Primer Name	Sequence 5’-3’	Exon	Amplicon Size bp
TP53 Exon 2F	GGTTGGAAGTGTCTCATGCTGG	2	172
TP53 Exon 2R	CCTGCCCTTCCAATGGATC	2
TP53 Exon 3F*	TGTAAAACGACGGCCAGTATGGGACTGACTTTCTGCTCTTGTC	3	110
TP53 Exon 3R*	CAGGAACAGCTATGACCCCAGCCCAACCCTTGTCCT	3
TP53 Exon 4.1F	CCGCCGGTGTAGGAGCTG	4	183
TP53 Exon 4.1R	CCTCTGACTGCTCTTTTCACCCAT	4
TP53 Exon 4.2F	CCAGAATGCCAGAGGCTGCT	4	120
TP53 Exon 4.2R	GGTAGGTTTTCTGGGAAGGGACA	4
TP53 Exon 4.3F	CTGCACCAGCCCCCTCCT	4	169
TP53 Exon 4.3R	GCCAGGCATTGAAGTCTCATGG	4
TP53 Exon 5.1F	CCCTGACTTTCAACTCTGTCTCC	5	115
TP53 Exon 5.1R	GGTGTGGAATCAACCCACAGC	5
TP53 Exon 5.2F	GCCAAGACCTGCCCTGTGC	5	109
TP53 Exon 5.2R	TCACAACCTCCGTCATGTGCTGT	5
TP53 Exon 5.3F	GCGCCATGGCCATCTACAAGC	5	125
TP53 Exon 5.3R	CAACCAGCCCTGTCGTCTCTC	5
TP53 Exon 6F	CAACCACCCTTAACCCCTCCT	6	194
TP53 Exon 6R	CCAGGCCTCTGATTCCTCAC	6
TP53 Exon 7F	AGGCGCACTGGCCTCATC	7	200
TP53 Exon 7R	GAGGCTGGGGCACAGCA	7
TP53 Exon 8F	GACCTGATTTCCTTACTGCCTCTTG	8	245
TP53 Exon 8R	AATCTGAGGCATAACTGCACCCTT	8
TP53 Exon 9F	TTCACTTTTATCACCTTTCCTTGCCT	9	148
TP53 Exon 9R	GAAACTTTCCACTTGATAAGAGGTC	9
TP53 Exon 10F	TACTTCTCCCCCTCCTCTGTTGC	10	204
TP53 Exon 10R	TGGAATCCTATGGCTTTCCAACC	10
TP53 Exon 11F	TCTCACTCATGTGATGTCATCTCTCCT	11	154
TP53 Exon 11R	GTGGGGAACAAGAAGTGGAGAATG	11
Supplementary Table 1. TP53 HRM and Sequencing Primers
*Exon 3 primers include M13 tags shown in bold. These are included to ensure an adequate length for
Sanger sequencing.
